# Supplementary material for: Impact of Abdominal Aortic Calcification on Long-Term Outcome after Gastric Cancer Surgery: a Retrospective Study
Source: J Gastrointest Cancer. 2025 Nov 15;56(1):221. doi: 10.1007/s12029-025-01339-0 (PMC12619780; doi:10.1007/s12029-025-01339-0)
Supplement: Supplementary file 1 — Supplementary Material 1 (XLSL 10.7 KB) [file 12029_2025_1339_MOESM1_ESM.xlsx]

## Sheet: Sheet1
	N=516	Univariate
		HR	95% CI	P value
Age (>75)	123 (23.8%)	2.73	1.70-4.35	<0.001
Sex (Male)	359 (69.6%)	2.29	1.26-4.15	0.006
BMI (>25)	98 (19.0%)	0.68	0.37-1.25	0.214
ASA-PS (>2)	32 (6.2%)	7.04	4.03-12.29	<0.001
DM	75 (14.5%)	1.34	0.75-2.39	0.322
HT	155 (30.0%)	1.25	0.78-1.99	0.35
HL	69 (13.4%)	0.95	0.49-1.84	0.878
PNI (<40)	48 (9.3%)	3.21	1.85-5.58	<0.001
CAR (>0.0205)	205 (39.8%)	3.56	2.22-5.73	<0.001
pStage III	66 (12.8%)	3.51	2.16-5.71	<0.001
Histopathological type (Diffuse/mixed)	276 (53.5%)	0.88	0.56-1.36	0.553
Tumor location (Proximal)	136 (26.4%)	1.98	1.27-3.10	0.003
Surgical method (TG）	122 (23.6%)	3.17	2.04-4.92	<0.001
Dissection (D2)	144 (27.9%)	2.24	1.44-3.49	<0.001
Postoperative complication	121 (23.5%)	2.29	1.45-3.60	<0.001
Adjuvant chemotherapy	94 (18.2%)	1.55	0.94-2.57	0.084
AAC (>100)	214 (41.5%)	3.31	2.09-5.25	<0.001
