# Supplementary material for: Impact of Abdominal Aortic Calcification on Long-Term Outcome after Gastric Cancer Surgery: a Retrospective Study
Source: J Gastrointest Cancer. 2025 Nov 15;56(1):221. doi: 10.1007/s12029-025-01339-0 (PMC12619780; doi:10.1007/s12029-025-01339-0)
Supplement: Supplementary file 2 — Supplementary Material 2 (XLSL 10.8 KB) [file 12029_2025_1339_MOESM2_ESM.xlsx]

## Sheet: Sheet1
	N=516	Univariate
		HR	95% CI	P value
Age (>75)	123 (23.8%)	1.71	0.78-3.75	0.184
Sex (Male)	359 (69.6%)	1.85	0.76-4.50	0.178
BMI (>25)	98 (19.0%)	0.59	0.21-1.68	0.323
ASA-PS (>2)	32 (6.2%)	5.63	2.29-13.84	<0.001
DM	75 (14.5%)	1.44	0.59-3.52	0.423
HT	155 (30.0%)	1.5	0.73-3.09	0.273
HL	69 (13.4%)	0.98	0.34-2.82	0.977
PNI (<40)	48 (9.3%)	3.91	1.67-9.18	0.002
CAR (>0.0205)	205 (39.8%)	2.16	1.05-4.46	0.037
pStage III	66 (12.8%)	9.22	4.55-18.69	<0.001
Histopathological type (Diffuse/mixed)	276 (53.5%)	1.34	0.65-2.77	0.424
Tumor location (Proximal)	136 (26.4%)	3.48	1.71-7.08	<0.001
Surgical method (TG）	122 (23.6%)	8.6	3.95-18.74	<0.001
Dissection (D2)	144 (27.9%)	4.15	2.01-8.59	<0.001
Postoperative complication	121 (23.5%)	3.06	1.51-6.23	0.002
Adjuvant chemotherapy	94 (18.2%)	4.2	2.07-8.52	<0.001
AAC (>100)	214 (41.5%)	4.11	1.89-8.95	<0.001
