# Supplementary material for: Impact of Abdominal Aortic Calcification on Long-Term Outcome after Gastric Cancer Surgery: a Retrospective Study
Source: J Gastrointest Cancer. 2025 Nov 15;56(1):221. doi: 10.1007/s12029-025-01339-0 (PMC12619780; doi:10.1007/s12029-025-01339-0)
Supplement: Supplementary file 3 — Supplementary Material 3 (XLSL 10.7 KB) [file 12029_2025_1339_MOESM3_ESM.xlsx]

## Sheet: Sheet1
	N=516	Univariate
		HR	95% CI	P value
Age (>75)	123 (23.8%)	2.48	1.56-3.95	<0.001
Sex (Male)	359 (69.6%)	2.3	1.27-4.17	0.006
BMI (>25)	98 (19.0%)	0.67	0.36-1.23	0.197
ASA-PS (>2)	32 (6.2%)	7.71	4.38-13.57	<0.001
DM	75 (14.5%)	1.36	0.76-2.43	0.295
HT	155 (30.0%)	1.24	0.78-1.98	0.357
HL	69 (13.4%)	0.94	0.48-1.82	0.936
PNI (<40)	48 (9.3%)	3.07	1.77-5.32	<0.001
CAR (>0.0205)	205 (39.8%)	3.58	2.23-5.77	<0.001
pStage III	66 (12.8%)	3.77	2.32-6.13	<0.001
Histopathological type (Diffuse/mixed)	276 (53.5%)	0.87	0.56-1.36	0.551
Tumor location (Proximal)	136 (26.4%)	2.05	1.31-3.20	0.002
Surgical method (TG)	122 (23.6%)	3.38	2.18-5.24	<0.001
Dissection (D2)	144 (27.9%)	2.4	1.54-3.73	<0.001
Postoperative complication	121 (23.5%)	2.3	1.46-3.62	<0.001
Adjuvant chemotherapy	94 (18.2%)	1.75	1.06-2.89	0.027
AAC (>100)	214 (41.5%)	3.26	2.05-5.17	<0.001
